# Supplementary material for: Transcriptome analysis reveals increased abundance and diversity of opportunistic fungal pathogens in nasopharyngeal tract of COVID-19 patients
Source: PLoS One. 2023 Jan 19;18(1):e0278134. doi: 10.1371/journal.pone.0278134 (PMC9851516; doi:10.1371/journal.pone.0278134)
Supplement: S1 Data — (XLSX) [file pone.0278134.s006.xlsx]

## Sheet: Data S1
		Taxonomic information on fungal microbiomes
	Sample	Category	Groups	Age	Gender	SARS-CoV-2	Blood Group	COVID Medicine	Ivermectin	COVID-19 symtoms		Metagenome_ID	Sample_ID	Sample_type	Total_reads_before_QC	Total_reads_after_QC	Reads_passed_QC (%)	Mapped_to_Fungal taxa		Mapped_ProteinFunctions	Mapped_UnknownFunctions
	56	COVID-1	Group1	22	M	Positive	AB(+)	No	No	Asymptomatic		56_R	C1	COVID-19 +Ve	7833303	7350668	93.8387	431845		96085	335760
	57	COVID-2	Group1	35	F	Positive	O(-)	No	No	Yes		57_R	C2	COVID-19 +Ve	9534879	8566988	89.8489	200888		35439	165449
	59	COVID-3	Group1	45	M	Positive	AB(+)	Yes	Yes	Asymptomatic		59_R	C3	COVID-19 +Ve	3678221	3354567	91.2008	18992		9381	9611
	62	COVID-4	Group1	39	M	Positive	B(+)	NO	No	Yes		62_R	C4	COVID-19 +Ve	10039436	9343779	93.0708	760231		74727	685504
	64	COVID-5	Group1	32	M	Positive	AB(+)	No	No	Yes		64_R	C5	COVID-19 +Ve	9701758	8918825	91.93	16992		4639	12353
	83	COVID-6	Group1	34	M	Positive	B(+)	No	No	Yes		83_R	C6	COVID-19 +Ve	29250000	26486800	90.5532	194597		62218	132379
	84	COVID-7	Group1	38	F	Positive	A(+)	No	No	Yes		84_R	C7	COVID-19 +Ve	9899763	9247901	93.4154	93814		34779	59035
	411	ICU_Death	Group1	72	M	Positive	B(+)	Yes	Yes	Yes		411_R	C8	COVID-19 +Ve_ICU_ Death	1547701	1361564	87.9733	66126		32797	33329
	404	Recovered-1	Group2	38	F	Negative	A(+)	Yes	No	No		404_R	R1	COVID-19 Recovered	1286268	1180050	91.7422	1974		879	1095
	405	Recovered-2	Group2	34	M	Negative	B(+)	Yes	No	No		405_R	R2	COVID-19 Recovered	95239	80415	84.4349	1438		2557	-1119
	406	Recovered-3	Group2	22	M	Negative	AB(+)	Yes	No	Asymptomatic		406_R	R3	COVID-19 Recovered	972806	896929	92.2002	3460		921	2539
	407	Recovered-4	Group2	35	F	Negative	O(-)	Yes	Yes	No		407_R	R4	COVID-19 Recovered	1330898	1151777	86.5413	1988		989	999
	408	Recovered-5	Group2	45	M	Negative	AB(+)	Yes	Yes	Asymptomatic		408_R	R5	COVID-19 Recovered	754733	670325	88.8162	59888		42346	17542
	409	Recovered-6	Group2	32	M	Negative	B(+)	Yes	No	No		409_R	R6	COVID-19 Recovered	146991	121771	82.8425	2529		890	1639
	410	Recovered-7	Group2	39	M	Negative	B(+)	Yes	No	No		410_R	R7	COVID-19 Recovered	1052025	957105	90.9774	4671		844	3827
	392	Healthy-1	Group3	42	M	Negative	A(+)	No	No	No		392_R	H1	Healthy	2395492	1951813	81.4786	955		611	344
	393	Healthy-2	Group3	48	F	Negative	B(+)	No	No	No		393_R	H2	Healthy	1224229	988395	80.7361	499		246	253
	394	Healthy-3	Group3	32	M	Negative	AB(+)	No	No	No		394_R	H3	Healthy	3704209	3401625	91.8313	3286		567	2719
	395	Healthy-4	Group3	66	M	Negative	O(-)	No	No	No		395_R	H4	Healthy	3489703	3073989	88.0874	372		182	190
	396	Healthy-5	Group3	57	F	Negative	AB(+)	No	No	No		396_R	H5	Healthy	6285697	5847628	93.0307	1589		930	659
	397	Healthy-6	Group3	48	F	Negative	B(+)	No	No	No		397_R	H6	Healthy	12460054	11687330	93.7984	6310		3755	2555
	398	Healthy-7	Group3	44	M	Negative	B(+)	No	No	No		398_R	H7	Healthy	3819337	3192621	83.591	417		287	130
																																												acffs	Only in Health
				40.8636								Total reads			120502742	109832865		1872861		406069	1466792																							andk	Reco+Healthy
				72								Average reads per sample			5.4774e+06	4.9924e+06	89.1791	85130		18457.7	66672.4																								COVID+Health
												Percent reads mapped to Fungi						1.70519
	Phyla_Healthy	Rel_Abund	Phyla_COVID-19	Rel_Abund	Phyla_Recovered	Rel_Abund		Order_Healthy	Rel_Abund	Order_COVID-19	Rel_Abund	Order_Recovered	Rel_Abund		Genera_Healthy	Rel_Abund	Genera_COVID-19	Rel_Abund		Genera_Recovered	Rel_Abund		Species_Healthy	Rel_Abund	Species_COVID-19	Rel_Abund	Species_Recovered	Rel_Abund
	Ascomycota	87.7408	Ascomycota	95.6977	Ascomycota	90.3479		Rhabditida	69.6195	Saccharomycetales	96.5805	Eurotiales	83.0307		Nannochloropsis	81.576	Saccharomyces	96.487		Aspergillus	81.9095		Nannochloropsis oceanica	47.9252	Saccharomyces cerevisiae	88.6194	Aspergillus penicillioides	36.6338
	Basidiomycota	3.83207	Basidiomycota	2.26487	Basidiomycota	3.79159		Eustigmatales	24.2948	Cystofilobasidiales	2.88178	Saccharomycetales	6.33291		Aspergillus	3.19398	Phaffia	2.8821		Saccharomyces	4.71183		Saccharomyces pastorianus	34.416	Phaffia rhodozyma	10.2948	Aspergillus keveii	23.3634
	Streptophyta	2.19559	Tubulinea	0.807802	Mucoromycota	2.06477		Saccharomycetales	1.17893	Malasseziales	0.135591	Malasseziales	3.45272		Saccharomyces	2.60205	Malassezia	0.135483		Malassezia	3.49039		Saccharomyces cerevisiae	2.7973	Saccharomyces pastorianus	0.430375	Aspergillus oryzae	10.052
	Cnidaria	0.687715	Bacillariophyta	0.613411	Streptophyta	1.41389		Poales	1.14955	Orthoptera	0.108411	Poales	1.86681		Triticum	2.17043	Gryllus	0.108423		Triticum	1.6861		Aspergillus pseudoglaucus	1.84277	Paecilomyces variotii	0.37	Saccharomyces cerevisiae	4.65982
	Chlorophyta	0.575117	Apicomplexa	0.136576	Euglenozoa	0.613494		Eurotiales	1.10915	Eurotiales	0.0450739	Liliales	0.537598		Auricularia	1.30719	Eremothecium	0.0434185		Eremothecium	1.19562		Aspergillus penicillioides	1.24619	Aspergillus pseudoglaucus	0.167556	Aspergillus pseudoglaucus	4.41889
	Discosea	0.360094	Chlorophyta	0.0933206	Apicomplexa	0.316192		Auriculariales	0.470104	Poales	0.0351121	Ustilaginales	0.446207		Eremothecium	1.01122	Kluyveromyces	0.0337631		Penicillium	0.563843		Paecilomyces variotii	1.24	Malassezia restricta	0.0914546	Malassezia restricta	2.63107
	Evosea	0.356268	Cnidaria	0.0877149	Chlorophyta	0.11424		Malasseziales	0.205671	Polyporales	0.0300698	Mesostigmata	0.396479		Malassezia	0.690591	Aspergillus	0.0261987		Trillium	0.543463		Eremothecium gossypii	1.06059	Eremothecium gossypii	0.0426748	Aspergillus flavus	1.44285
	Bacillariophyta	0.350016	Rhodophyta	0.0860901	Evosea	0.0953975		Dioscoreales	0.176289	Glomerellales	0.015742	Mycosphaerellales	0.268799		Dioscorea	0.591935	Flavodon	0.0168508		Pseudozyma	0.300264		Auricularia polytricha	0.662866	Malassezia globosa	0.0366906	Aspergillus fumigatus	1.33676
	Apicomplexa	0.272504	Streptophyta	0.0717008	Rhodophyta	0.0687715		Lepidoptera	0.161598	Hypocreales	0.012114	Hypocreales	0.244607		Spodoptera	0.480947	Hordeum	0.0165433		Amblyseius	0.296188		Arisaema ringens	0.410977	Kluyveromyces lactis	0.0322176	Eremothecium gossypii	1.20465
	Rhodophyta	0.218891	Evosea	0.0711069	Cnidaria	0.0649481		Alismatales	0.113853	Pleosporales	0.0114376	Agaricales	0.198911		Arisaema	0.382291	Colletotrichum	0.0154978		Pyricularia	0.197006		Malassezia restricta	0.39772	Colletotrichum gloeosporioides	0.0140234	Aspergillus glaucus	1.16496
	Platyhelminthes	0.125039	Discosea	0.0312299	Bacillariophyta	0.0211069		Asparagales	0.110181	Trombidiformes	0.0111301	Magnaporthales	0.194879		Acanthamoeba	0.320631	Triticum	0.0116849		Vermamoeba	0.195647		Auricularia cornea	0.39772	Flavodon flavus	0.0139025	Aspergillus lentulus	1.10335
	Priapulida	0.0875274	Priapulida	0.0127527	Tubulinea	0.0207802		Microascales	0.106508	Sebacinales	0.0100233	Asparagales	0.174719		Penicillium	0.295967	Byssochlamys	0.0101474		Ramularia	0.190212		Aspergillus glaucus	0.34469	Tarsonemidae gen. sp. AD1063	0.00846242	Paecilomyces variotii	1.08
	Ciliophora	0.0500156	Cercozoa	0.00910095	Priapulida	0.0167527		Longamoebia	0.0954899	Fabales	0.00996176	Erysiphales	0.161279		Aegilops	0.271303	Guttulinopsis	0.00811791		Blumeria	0.163039		Aspergillus flavus	0.331433	Guttulinopsis rogosa	0.00797885	Malassezia globosa	0.729637
	Tubulinea	0.0500156	Platyhelminthes	0.00405853	Discosea	0.0122986		Polyporales	0.0734538	Cercomonadida	0.00897789	Coleoptera	0.150528		Monosiga	0.24664	Kazachstania	0.00590393		Meyerozyma	0.146735		Acanthamoeba castellanii	0.291661	Byssochlamys spectabilis	0.00707217	Trillium govanianum	0.54757
	Chytridiomycota	0.0125039	Mucoromycota	0.00295166	Cercozoa	0.00539746		Craspedida	0.0734538	Dothideales	0.00559581	Sebacinales	0.142464		Eichleriella	0.234308	Torulaspora	0.00541194		Chironomus	0.135866		Malassezia globosa	0.265146	Torulaspora delbrueckii	0.00531924	Aspergillus magnivesiculatus	0.513347
	Mucoromycota	0.012078	Heterolobosea	0.0017218	Imbricatea	0.00539746		Agaricales	0.0697811	Cladosporiales	0.00553431	Polyporales	0.131712		Nelumbo	0.221976	Teunomyces	0.00528894		Cimex	0.114127		Monosiga brevicollis	0.265146	Aspergillus nidulans	0.00519834	Aspergillus restrictus	0.444901
			Ciliophora	0.000614929	Chytridiomycota	0.00269873		Proteales	0.0661084	Rhabditida	0.00498088	Fabales	0.131712		Candida	0.197312	Cladosporium	0.00516594		Talaromyces	0.108693		Aspergillus fumigatus	0.251889	Saccharomyces paradoxus	0.0051379	Aspergillus niger	0.231348
			Blastocladiomycota	0.000491944	Rotifera	0.00269873		Sporidiobolales	0.0661084	Agaricales	0.00461193	Pleosporales	0.124992		Rhodosporidiobolus	0.197312	Caenorhabditis	0.00485844		Monascus	0.108693		Nelumbo nucifera	0.238632	Saccharomyces kudriavzevii	0.00501701	Pseudozyma hubeiensis	0.229979
			Chytridiomycota	0.000491944				Priapulimorphida	0.0514177	Diphyllobothriidea	0.0040585	Glomerellales	0.123648		Priapulus	0.172648	Sydowia	0.00448945		Dineutus	0.108693		Eichleriella tenuicula	0.225375	Cladosporium sphaerospermum	0.00477522	Pyricularia oryzae	0.198494
			Rotifera	0.000491944				Fabales	0.047745	Brassicales	0.00356656	Cucurbitales	0.123648		Rhizoctonia	0.147984	Parengyodontium	0.00418195		Colletotrichum	0.103258		Candida glucosophila	0.212117	Caenorhabditis remanei	0.00477522	Vermamoeba vermiformis	0.197125
			Nemertea	0.000430451				Cantharellales	0.0440723	Acrochaetiales	0.00332059	Hemiptera	0.115584		Hordeum	0.135652	Yarrowia	0.00412045		Fusarium	0.101899		Auricularia auricula-judae	0.212117	Sydowia polyspora	0.00441255	Amblyseius eharai	0.197125
			Zoopagomycota	0.000368958				Diphyllobothriidea	0.0367269	Russulales	0.00332059	Helotiales	0.0846717		Spirometra	0.12332	Spirometra	0.00405895		Candida	0.0896715		Priapulus caudatus	0.185603	Parengyodontium album	0.00411032	Ramularia endophylla	0.19165
			Euglenozoa	0.000368958				Dicranales	0.0367269	Mycosphaerellales	0.0031976	Auriculariales	0.0833277		Dictyostelium	0.110988	Myochromella	0.00368996		Auricularia	0.0842368		Aspergillus oryzae	0.159088	Yarrowia lipolytica	0.00404987	Blumeria graminis	0.164271
			Foraminifera	0.000368958				Dictyosteliales	0.0330542	Sarcoptiformes	0.00307462	Onygenales	0.0819837		Blumeria	0.0986558	Umbilicaria	0.00350546		Aegilops	0.0788022		Rhizoctonia solani	0.159088	Spirometra erinaceieuropaei	0.00398943	Meyerozyma guilliermondii	0.145106
								Erysiphales	0.0293815	Asparagales	0.00282865	Trichosphaeriales	0.0766078		Brassica	0.0986558	Penicillium	0.00295197		Nigrospora	0.0774435		Penicillium rubens	0.132573	Aspergillus flavus	0.00362675	Penicillium rubens	0.13963
								Sapindales	0.0293815	Sapindales	0.00264417	Sapindales	0.0725758		Hexagonia	0.0986558	Ganoderma	0.00282897		Byssochlamys	0.0760849		Spirometra erinaceieuropaei	0.132573	Kazachstania aquatica	0.00314318	Penicillium brevicompactum	0.120465
								Asterales	0.0293815	Mucorales	0.00258268	Trombidiformes	0.0698878		Neottia	0.0986558	Amblyseius	0.00270597		Trichoderma	0.0733676		Rhodosporidiobolus poonsookiae	0.119316	Saccharomycete sp. GObM1	0.00302229	Uncultured Sebacinales	0.120465
								Pucciniales	0.0257088	Thelephorales	0.00245969	Araneae	0.0685438		Byssochlamys	0.0863238	Lignosus	0.00258297		Cucumis	0.0679329		Dictyostelium giganteum	0.119316	Byssochlamys nivea	0.0029014	Aspergillus terreus	0.113621
								Pleosporales	0.0220361	Ericales	0.00196776	Dothideales	0.0645118		Flammulina	0.0863238	Zancudomyces	0.00258297		Wallemia	0.0679329		Aspergillus niger	0.106059	Flavodon ambrosius	0.00265962	Solanum tuberosum	0.112252
								Onygenales	0.0220361	Erysiphales	0.00184477	Wallemiales	0.0618238		Melampsora	0.0863238	Talaromyces	0.00245997		Schizophyllum	0.0652156		Blumeria graminis	0.106059	Aspergillus oryzae	0.00253873	Aspergillus fischeri	0.104038
								Nemaliales	0.0220361	Ustilaginales	0.00178328	Malvales	0.0537598		Lupinus	0.0863238	Leptosphaeria	0.00245997		Ustilago	0.0624983		Mangifera indica	0.106059	Lignosus rhinocerotis	0.00253873	Penicillium expansum	0.1013
								Anthoathecata	0.0220361	Rosales	0.00172179	Gloeophyllales	0.0483838		Monascus	0.0739919	Thelephora	0.00245997		Gossypium	0.059781		Hexagonia sp.	0.106059	Thelephora ganbajun	0.00241783	Penicillium sp. ShG4C	0.0985626
								Scleractinia	0.0183634	Saprolegniales	0.0015988	Xylariales	0.0470398		Lucilia	0.0739919	Blastomyces	0.00239847		Kalmanozyma	0.059781		Neottia japonica	0.106059	Leptosphaeria biglobosa	0.00229694	Amblyseius sp. ARP-2015	0.0985626
								Orthoptera	0.0146908	Fagales	0.0015988	Lepidoptera	0.0456959		Pocillopora	0.0616599	Cordyceps	0.00239847		Asca	0.0570637		Byssochlamys spectabilis	0.0928013	Lopharia mirabilis	0.00229694	Aspergillus clavatus	0.0944559
								Dothideales	0.0146908	Chlorellales	0.00147582	Chaetothyriales	0.0403199		Gryllus	0.0493279	Lopharia	0.00233697		Gloeophyllum	0.0543463		Aspergillus homomorphus	0.0928013	Monascus purpureus	0.00211561	Aspergillus steynii	0.0930869
								Hemiptera	0.0146908	Helotiales	0.00135283	Mucorales	0.0376319		Vermamoeba	0.0493279	Alternaria	0.00233697		Wolfiporia	0.0529877		Flammulina velutipes	0.0928013	Medicago truncatula	0.00211561	Aspergillus heteromorphus	0.091718
								Coleoptera	0.0146908	Orbiliales	0.00122985	Sarcoptiformes	0.0376319		Cimex	0.0493279	Monascus	0.00227547		Debaryomyces	0.051629		Melampsora larici-populina	0.0928013	Stemphylium lycopersici	0.00205516	Aspergillus nidulans	0.0848734
								Hypocreales	0.0146908	Xylariales	0.00122985	Amphipoda	0.0322559		Parastagonospora	0.0493279	Rhynchosporium	0.00221397		Sydowia	0.0502704		Rhodosporidiobolus fluvialis	0.0928013	Cercospora sojina	0.00193427	Uncultured Basidiomycota	0.0807666
								Naviculales	0.0146908	Magnaporthales	0.00116836	Psocoptera	0.0309119		Ganoderma	0.0493279	Medicago	0.00215248		Teunomyces	0.0489117		Lupinus angustifolius	0.0928013	Culex pipiens	0.00193427	Candida tropicalis	0.0793977
								Chlamydomonadales	0.0146908	Lamiales	0.00116836	Rhabditida	0.0268799		Mycena	0.0493279	Stemphylium	0.00209098		Phytoseius	0.0489117		Monascus purpureus	0.0795439	Saccharomyces jurei	0.00187382	Monascus purpureus	0.0780287
								Leucosporidiales	0.0146908	Malvales	0.00110686	Scorpiones	0.0268799		Phaeodactylum	0.0493279	Lactarius	0.00209098		Medicago	0.0461944		Aspergillus clavatus	0.0795439	Blumeria graminis	0.00181338	Byssochlamys spectabilis	0.0766598
								Filobasidiales	0.0146908	Ophiostomatales	0.00110686	Cantharellales	0.0268799		Izziella	0.0493279	Cercospora	0.00196798		Coprinopsis	0.0461944		Malassezia furfur	0.0795439	Aspergillus penicillioides	0.00175293	Aspergillus campestris	0.073922
								Colpodida	0.0146908	Hymenoptera	0.00110686	Rosales	0.0241919		Leucosporidium	0.0493279	Blumeria	0.00184498		Carica	0.0434771		Hydra vulgaris	0.0795439	Aspergillus glaucus	0.00175293	Aspergillus thermomutatus	0.072553
								Nymphaeales	0.0110181	Pythiales	0.00110686	Zingiberales	0.0241919		Eragrostis	0.0493279	Fusarium	0.00184498		Parastagonospora	0.0407598		Pocillopora damicornis	0.0662866	Malassezia furfur	0.00169248	Pseudozyma sp. LW-04024	0.072553
								Hirudinida	0.0110181	Chromulinales	0.00110686	Dioscoreales	0.0188159		Dendroctonus	0.0493279	Bipolaris	0.00184498		Stemphylium	0.0394011		Uncultured Aspergillus	0.0530293	Culex quinquefasciatus	0.00169248	Talaromyces marneffei	0.0711841
								Magnaporthales	0.00734538	Araneae	0.000983878	Tilletiales	0.0188159		Fomes	0.0493279	Rhizopus	0.00172198		Rhagoletis	0.0380424		Vermamoeba vermiformis	0.0530293	Cordyceps tenuipes	0.00163204	Aspergillus nomiae	0.0711841
								Gloeophyllales	0.00734538	Dinophysiales	0.000983878	Orbiliales	0.0161279		Scheffersomyces	0.0493279	Camellia	0.00172198		Penicilliopsis	0.0380424		Penicillium brevicompactum	0.0530293	Ganoderma lucidum	0.00157159	Aspergillus vadensis	0.0711841
								Mucorales	0.00734538	Rhodochaetales	0.000860893	Hymenoptera	0.0161279		Nicotiana	0.0493279	Parastagonospora	0.00147598		Kluyveromyces	0.0380424		Parastagonospora nodorum	0.0530293	Parastagonospora nodorum	0.0014507	Malassezia furfur	0.0657084
								Fagales	0.00734538	Caryophyllales	0.000860893	Harpellales	0.0161279		Colpoda	0.0493279	Quercus	0.00147598		Exophiala	0.0366838		Aspergillus tubingensis	0.0530293	Quercus lobata	0.0014507	Aspergillus parasiticus	0.0616016
	Ascomycota	Ascomycota						Amphipoda	0.00734538	Wallemiales	0.000799401	Atractiellales	0.0161279		Nymphaea	0.0369959	Auxenochlorella	0.00147598		Phaeophleospora	0.0353251		Aspergillus sclerotioniger	0.0530293	Malassezia slooffiae	0.0014507	Schizophyllum commune	0.0602327
	Basidiomycota	Basidiomycota						Russulales	0.00734538	Peltigerales	0.000737908	Thelephorales	0.01344		Plutella	0.0369959	Naumovozyma	0.00147598		Diporeia	0.0353251		Auricularia delicata	0.0530293	Auxenochlorella protothecoides	0.0014507	Tarsonemidae gen. sp. AD1063	0.0574949
	Tubulinea	Tubulinea						Peltigerales	0.00734538	Pirsoniales	0.000737908	Chlorellales	0.01344		Helobdella	0.0369959	Bradysia	0.00135298		Epichloe	0.0353251		Mycena sp. SFSU BBH6881	0.0530293	Uncultured Basidiomycota	0.00132981	Wallemia mellicola	0.0574949
	Apicomplexa	Apicomplexa						Lamiales	0.00734538	Physariida	0.000737908	Diversisporales	0.01344		Pyricularia	0.024664	Dermatophagoides	0.00135298		Crypturgus	0.0353251		Phaeodactylum tricornutum	0.0530293	Bradysia amoena	0.00132981	Malassezia sympodialis	0.054757
	Bacillariophyta	Bacillariophyta						Psocoptera	0.00734538	Chlamydomonadales	0.000737908	Euamoebida	0.01344		Sydowia	0.024664	Cucumis	0.00122999		Wickerhamiella	0.0339665		Triticum dicoccoides	0.0530293	Lactarius deliciosus	0.00132981	Aspergillus aculeatinus	0.054757
	Chlorophyta	Chlorophyta						Haemosporida	0.00734538	Diaporthales	0.000737908	Ulotrichales	0.01344		Torulaspora	0.024664	Chironomus	0.00122999		Rhynchosporium	0.0326078		Ichthyosporea sp. ex Tenebrio molitor	0.0530293	Naumovozyma castellii	0.00132981	Chironomus tentans	0.0533881
	Cnidaria	Cnidaria						Blattodea	0.00734538	Umbilicariales	0.000676416	Trypanosomatida	0.01344		Amblyseius	0.024664	Ustilago	0.00122999		Melanopsichium	0.0326078		Aegilops speltoides	0.0530293	Malassezia sympodialis	0.00126936	Parasteatoda tepidariorum	0.0533881
	Rhodophyta	Rhodophyta						Ranunculales	0.00734538	Ostreida	0.000676416	Haemosporida	0.01344		Ramularia	0.024664	Orbilia	0.00122999		Centruroides	0.0298905		Aspergillus keratitidis	0.0530293	Saccharomyces cariocanus	0.00126936	Aspergillus sojae	0.0520192
	Streptophyta	Streptophyta						Saxifragales	0.00734538	Eustigmatales	0.000614924	Entomophthorales	0.01344		Schizophyllum	0.024664	Neofomitella	0.00122999		Alternaria	0.0298905		Izziella formosana	0.0530293	Neofomitella australiensis	0.00120892	Kalmanozyma brasiliensis	0.0520192
	Evosea	Evosea						Tremellales	0.00734538	Tilletiales	0.000614924	Microthamniales	0.01344		Kazachstania	0.024664	Pyricularia	0.00116849		Rhizopus	0.0271732		Leucosporidium sp. AY30	0.0530293	Solanum lycopersicum	0.00120892	Asca sp. AD1302	0.0506502
	Discosea	Discosea						Licmophorales	0.00734538	Naviculales	0.000614924	Microascales	0.01344		Gloeophyllum	0.024664	Penicilliopsis	0.00110699		Psilotum	0.0271732		Eragrostis pilosa	0.0530293	Ceratocystiopsis sp. WIN(M)1521	0.00108803	Nigrospora oryzae	0.0506502
	Priapulida	Priapulida						Haptorida	0.00734538	Pucciniales	0.000614924	Sordariales	0.01344		Quercus	0.024664	Candida	0.00110699		Kiefferulus	0.0271732		Dendroctonus ponderosae	0.0530293	Bipolaris cookei	0.00108803	Aspergillus alliaceus	0.0506502
	Cercozoa	Cercozoa						Chaetophorales	0.00734538	Sphaeropleales	0.000553431	Chlamydomonadales	0.01344		Blastomyces	0.024664	Ceratocystiopsis	0.00110699		Blastomyces	0.0271732		Fomes fomentarius	0.0530293	Metarhizium viride	0.000967134	Gloeophyllum abietinum	0.0492813
	Platyhelminthes	Platyhelminthes						Sphaeropleales	0.00734538	Auriculariales	0.000491939	Russulales	0.010752		Metarhizium	0.024664	Aureobasidium	0.00110699		Zopfia	0.0271732		Acanthamoeba polyphaga	0.0530293	Aureobasidium pullulans	0.000967134	Aspergillus pseudotamarii	0.0492813
	Mucoromycota	Mucoromycota						Thraustochytrida	0.00734538	Onygenales	0.000491939	Glomerales	0.010752		Aureobasidium	0.024664	Trametes	0.000983989		Secale	0.0244559		Scheffersomyces stipitis	0.0530293	Polypedilum pembai	0.000967134	Aedes aegypti	0.0492813
	Heterolobosea	Heterolobosea						Microthamniales	0.00734538	Cantharellales	0.000491939	Pyrenomonadales	0.010752		Coprinopsis	0.024664	Cosmochthonius	0.000983989		Aureobasidium	0.0244559		Nicotiana benthamiana	0.0530293	Saccharomyces eubayanus	0.000967134	Aspergillus homomorphus	0.0479124
	Ciliophora	Ciliophora						Hymenochaetales	0.00734538	Dicranales	0.000491939	Nemaliales	0.010752		Drosophila	0.024664	Metarhizium	0.000983989		Trametes	0.0244559		Penicillium expansum	0.039772	Dinophysis acuta	0.000967134	Aspergillus luchuensis	0.0465435
	Blastocladiomycota	Blastocladiomycota						Rigifilida	0.00734538	Synurales	0.000491939	Mantodea	0.010752		Agaricus	0.024664	Polypedilum	0.000983989		Tilletia	0.0230972		Aspergillus heteromorphus	0.039772	Alternaria cheiranthi	0.000967134	Wolfiporia cocos	0.0465435
	Chytridiomycota	Chytridiomycota						Acrochaetiales	0.00734538	Blastocladiales	0.000491939	Blattodea	0.010752		Leptogium	0.024664	Dinophysis	0.000983989		Paralycus	0.0217385		Aspergillus novofumigatus	0.039772	Gelatoporia subvermispora	0.000967134	Aspergillus uvarum	0.0465435
	Rotifera	Rotifera						Rhodochaetales	0.00734538	Chaetothyriales	0.000430447	Asterales	0.010752		Plasmodium	0.024664	Gelatoporia	0.000983989		Myochromella	0.0217385		Nymphaea colorata	0.039772	Ganoderma sinense	0.000967134	Aspergillus piperis	0.0465435
	Nemertea	Nemertea						Xiphosura	0.00734538	Heteronemertea	0.000430447	Naviculales	0.00806397		Zootermopsis	0.024664	Cicer	0.000983989		Leptosphaeria	0.0217385		Plutella xylostella	0.039772	Penicillium javanicum	0.000967134	Debaryomyces hansenii	0.0465435
	Zoopagomycota	Zoopagomycota						Sordariales	0.00734538	Glomerales	0.000368954	Cryptomonadales	0.00806397		Coccidioides	0.024664	Pontomyia	0.000983989		Dioscorea	0.0190212		Helobdella robusta	0.039772	Aspergillus clavatus	0.000906688	Sydowia polyspora	0.0438056
	Euglenozoa	Euglenozoa						Sporadotrichida	0.00734538	Entomophthorales	0.000368954	Gigartinales	0.00806397		Raphanus	0.024664	Singhamoeba	0.000983989		Chlorociboria	0.0190212		Pyricularia oryzae	0.0265146	Chironomus tentans	0.000906688	Aspergillus tubingensis	0.0438056
	Foraminifera	Foraminifera						Chaetothyriales	0.00367269	Dictyosteliales	0.000368954	Agaricostilbales	0.00806397		Meconopsis	0.024664	Lachancea	0.000922489		Liposcelis	0.0190212		Sydowia polyspora	0.0265146	Cosmochthonius sp. AD1209	0.000906688	Aspergillus welwitschiae	0.0438056
	Imbricatea	Imbricatea						Zingiberales	0.00367269	Nemaliales	0.000368954	Hymenochaetales	0.00671998		Russula	0.024664	Nakaseomyces	0.000922489		Articulospora	0.0190212		Torulaspora delbrueckii	0.0265146	Schizophyllum commune	0.000846242	Aspergillus novofumigatus	0.0438056
	Parabasalia	Parabasalia						Diplostraca	0.00367269	Ostropales	0.000368954	Eustigmatales	0.00537598		Chlamydomonas	0.024664	Flammulina	0.00086099		Arthrinium	0.0190212		Aspergillus terreus	0.0265146	Rhizopus stolonifer	0.000846242	Colletotrichum siamense	0.0438056
								Cryptomonadales	0.00367269	Tremellodendropsidales	0.000368954	Pucciniales	0.00537598		Saccharum	0.024664	Schizophyllum	0.00086099		Zancudomyces	0.0190212		Uncultured Basidiomycota	0.0265146	Trametes hirsuta	0.000846242	Auricularia polytricha	0.0410678
								Malpighiales	0.00367269	Neobodonida	0.000368954	Vitales	0.00537598		Mitella	0.024664	Rosculus	0.00086099		Trachymyrmex	0.0190212		Aspergillus fischeri	0.0265146	Rosculus piscicus	0.000846242	Aspergillus sclerotioniger	0.0410678
								Amborellales	0.00367269	Neocallimastigales	0.000368954	Lepetellida	0.00537598		Heteroradulum	0.024664	Pyemotes	0.00086099		Spodoptera	0.0176626		Schizophyllum commune	0.0265146	Pyemotes herfsi	0.000846242	Aspergillus saccharolyticus	0.0410678
										Selaginellales	0.000368954	Thaumatomonadida	0.00537598		Liagoropsis	0.024664	Mycena	0.00086099		Sodiomyces	0.0176626		Aspergillus thermomutatus	0.0265146	Drosophila rhopaloa	0.000846242	Candida sake	0.0410678
										Rotaliida	0.000368954	Trichosporonales	0.00537598		Platanthera	0.024664	Wallemia	0.000799491		Serendipita	0.0176626		Aspergillus aculeatinus	0.0265146	Singhamoeba sp. COHH 15	0.000846242	Phytoseius sp. ARP-2015	0.0396988
										Apiales	0.000368954	Trichiida	0.00537598		Ulnaria	0.024664	Aegilops	0.000737991		Pseudocercospora	0.0163039		Aspergillus luchuensis	0.0265146	Dermatophagoides farinae	0.000846242	Medicago truncatula	0.0383299
										Saxifragales	0.000368954	Psilotales	0.00537598		Apobryophyllum	0.024664	Ziziphus	0.000737991		Pontomyia	0.0163039		Aspergillus saccharolyticus	0.0265146	Ziziphus jujuba	0.00072535	Penicillium arizonense	0.0383299
										Vitales	0.000307462	Microstromatales	0.00537598		Cortinarius	0.024664	Annulohypoxylon	0.000737991		Pholcus	0.0163039		Ganoderma lucidum	0.0265146	Annulohypoxylon stygium	0.00072535	Aspergillus luchuensis	0.0383299
										Myrtales	0.000307462	Multivalvulida	0.00403199		Thraustochytrium	0.024664	Agaricus	0.000737991		Orbilia	0.0163039		Uncultured Ascomycota	0.0265146	Alternaria solani	0.00072535	Aspergillus aculeatus	0.0383299
										Lecanorales	0.000307462	Diaporthales	0.00268799		Fomitopsis	0.024664	Halophytophthora	0.000737991		Mycosphaerella	0.0163039		Quercus lobata	0.0265146	Talaromyces purpureogenus	0.00072535	Parastagonospora nodorum	0.036961
										Coleoptera	0.000245969	Philodinida	0.00268799		Adenolobus	0.024664	Mecaphesa	0.000737991		Microsporum	0.0163039		Aspergillus sp.	0.0265146	Fusarium solani	0.00072535	Stemphylium lycopersici	0.0355921
										Lepidoptera	0.000245969	Ranunculales	0.00268799		Nitzschia	0.024664	Pirsonia	0.000737991		Ziziphus	0.0163039		Aspergillus mulundensis	0.0265146	Agaricus bisporus	0.00072535	Chironomus tepperi	0.0355921
										Cryptomonadales	0.000245969	Boletales	0.00268799		Nanopsocus	0.024664	Teratosphaeria	0.000737991		Trypanosoma	0.0163039		Blastomyces gilchristii	0.0265146	Halophytophthora vesicula	0.00072535	Rhagoletis zephyria	0.0355921
										Corticiales	0.000245969	Lecanorales	0.00268799		Hyalella	0.024664	Hirsutella	0.000737991		Suidasia	0.0163039		Metarhizium viride	0.0265146	Uncultured Hanseniaspora	0.00072535	Chironomus alternans	0.0355921
										Adinetida	0.000245969	Cyphobasidiales	0.00268799		Rickenella	0.024664	Paraphysomonas	0.000737991		Sarcinofilum	0.0163039		Aureobasidium pullulans	0.0265146	Mecaphesa asperata	0.00072535	Penicilliopsis zonata	0.0355921
										Peniculida	0.000245969	Colponemida	0.00268799		Micronuclearia	0.024664	Kiefferulus	0.000737991		Rosellinia	0.0163039		Agaricus bisporus	0.0265146	Pirsonia diadema	0.00072535	Saccharomyces pastorianus	0.0328542
										Porellales	0.000245969	Pezizales	0.00268799		Orobanche	0.024664	Naegleria	0.000737991		Psathyrella	0.0135866		Leptogium hirsutum	0.0265146	Teratosphaeria molleriana	0.00072535	Aspergillus sp.	0.0328542
										Architaenioglossa	0.000245969	Acoela	0.00268799		Acrochaetium	0.024664	Tricholoma	0.000737991		Plasmodium	0.0135866		Aspergillus conicus	0.0265146	Hirsutella rhossiliensis	0.00072535	Phaeophleospora hymenocallidicola	0.0328542
										Philodinida	0.000245969	Rhizophydiales	0.00268799		Rhodochaete	0.024664	Hanseniaspora	0.000737991		Microthamnion	0.0135866		Uncultured Saccharomyces	0.0265146	Rhizopus oryzae	0.00072535	Kluyveromyces siamensis	0.0328542
										Nymphaeales	0.000245969	Botryosphaeriales	0.00268799		Batrachochytrium	0.024664	Pinus	0.000676492		Hydnellum	0.0135866		Penicillium citreonigrum	0.0265146	Paraphysomonas imperforata	0.00072535	Diporeia hoyi	0.0328542
										Arecales	0.000245969	Paraglomerales	0.00268799		Periconia	0.024664	Crassostrea	0.000676492		Hordeum	0.0135866		Zootermopsis nevadensis	0.0265146	Lotus japonicus	0.00072535	Exophiala oligosperma	0.0328542
										Venturiales	0.000184477	Oltmansiellopsidales	0.00268799		Cokeromyces	0.024664	Olea	0.000676492		Hartmannella	0.0135866		Auricularia heimuer	0.0265146	Naegleria gruberi	0.00072535	Trichoderma reesei	0.0328542
										Mesostigmata	0.000122985	Peridiniales	0.00268799		Naganishia	0.024664	Gossypium	0.000614993		Ganoderma	0.0135866		Coccidioides posadasii	0.0265146	Bipolaris zeicola	0.00072535	Monascus floridanus	0.0314853
										Zingiberales	0.000122985	Saprolegniales	0.00268799		Pieris	0.024664	Beauveria	0.000614993		Diversispora	0.0135866		Kazachstania naganishii	0.0265146	Ustilago bromivora	0.000664904	Cucurbita pepo	0.0314853
										Psocoptera	0.000122985	Umbilicariales	0.00268799		Stigeoclonium	0.024664	Pichia	0.000614993		Dicrotendipes	0.0135866		Meconopsis integrifolia	0.0265146	Kluyveromyces marxianus	0.000664904	Ustilago bromivora	0.0301164
										Pyrenomonadales	0.000122985	Ulvales	0.00268799		Uncinocarpus	0.024664	Tilletia	0.000614993		Conidiobolus	0.0135866		Coprinopsis cinerea	0.0265146	Crassostrea gigas	0.000664904	Gossypium hirsutum	0.0301164
										Microascales	0.000122985	Piroplasmida	0.00268799		Hypomyces	0.024664	Dimocarpus	0.000614993		Clunio	0.0135866		Aspergillus salisburgensis	0.0265146	Kazachstania servazzii	0.000664904	Fusarium graminearum	0.0301164
										Sordariales	0.000122985	Myodocopida	0.00268799		Limulus	0.024664	Leptogium	0.000614993		Agrilus	0.0135866		Heteroradulum sp. CZ-2020a	0.0265146	Olea europaea	0.000664904	Crypturgus subcribrosus	0.0301164
										Boletales	0.000122985	Diplostraca	0.001344		Haemonchus	0.024664	Achipteria	0.000614993		Galendromus	0.0135866		Eichleriella sp. TN-2019e	0.0265146	Penicillium digitatum	0.000604459	Aspergillus ruber	0.0301164
										Diplostraca	0.000122985				Stylonychia	0.024664	Puccinia	0.000614993		Trichophyton	0.0135866		Filobasidiales sp.	0.0265146	Aspergillus candidus	0.000604459	Aspergillus caelatus	0.0301164
										Lichinales	0.000122985				Rhodotorula	0.024664	Bjerkandera	0.000614993		Trichogloeopsis	0.0135866		Russula sp.	0.0265146	Orbilia dorsalis	0.000604459	Epichloe festucae	0.0301164
										Tremellales	0.000122985				Millerozyma	0.024664	Saccharomycopsis	0.000614993		Saccharomycopsis	0.0135866		Liagoropsis maxima	0.0265146	Beauveria bassiana	0.000604459	Colletotrichum gloeosporioides	0.0273785
										Euglyphida	0.000122985				Trametes	0.012332	Morus	0.000614993		Prototheca	0.0135866		Uncultured Filobasidiella	0.0265146	Talaromyces pinophilus	0.000604459	Ustilago maydis	0.0273785
										Synchytriales	0.000122985				Pseudozyma	0.012332	Coelastrella	0.000553494		Platycodon	0.0122279		Platanthera japonica	0.0265146	Pichia kudriavzevii	0.000604459	Melanopsichium pennsylvanicum	0.0273785
										Asterinales	0.000122985				Rasamsonia	0.012332	Nannochloropsis	0.000491994		Mycena	0.0108693		Ulnaria acus	0.0265146	Leptogium hirsutum	0.000604459	Centruroides sculpturatus	0.0273785
										Pezizales	0.000122985				Thysanophora	0.012332	Auricularia	0.000491994		Minimedusa	0.0108693		Apobryophyllum schmidingeri	0.0265146	Achipteria sp. BOLD:ADF4989	0.000604459	Rhynchosporium orthosporum	0.0273785
										Coniochaetales	0.000122985				Cladophialophora	0.012332	Coprinopsis	0.000491994		Metallyticus	0.0108693		Cortinarius sp. MLB-2010i	0.0265146	Didymium environmental sample	0.000604459	Aspergillus bombycis	0.0273785
										Cymbellales	0.000122985				Daphnia	0.012332	Botrytis	0.000491994		Lachancea	0.0108693		Plasmodium sp. DRC-Itaito	0.0265146	Lactarius hatsudake	0.000604459	Malassezia pachydermatis	0.0273785
										Chaetophorales	0.000122985				Hafniomonas	0.012332	Phaeodactylum	0.000491994		Histoplasma	0.0108693		Thraustochytrium gaertnerium	0.0265146	Colletotrichum sp. AR3750	0.000604459	Trichoderma virens	0.0273785
										Pyrenulales	0.000122985				Sclerotrema	0.012332	Phoma	0.000491994		Glarea	0.0108693		Penicillium ramusculum	0.0265146	Puccinia triticina	0.000604459	Saccharomyces paradoxus	0.0246407
										Chlamydodontida	0.000122985				Hornodermoporus	0.012332	Phytosciara	0.000491994		Euphydryas	0.0108693		Adenolobus garipensis	0.0265146	Pyricularia grisea	0.000604459	Rhizopus stolonifer	0.0246407
										Phthiraptera	0.000122985				Balbiania	0.012332	Heterobasidion	0.000491994		Endoconidiophora	0.0108693		Nitzschia palea	0.0265146	Tricholoma flavovirens	0.000604459	Aspergillus mulundensis	0.0246407
										Magnoliales	0.000122985				Populus	0.012332	Hyphopichia	0.000491994		Chrysomelobia	0.0108693		Nanopsocus oceanicus	0.0265146	Tilletia indica	0.000604459	Kiefferulus tainanus	0.0246407
										Ulvales	0.000122985				Haematococcus	0.012332	Leucobryum	0.000491994		Chroomonas	0.0108693		Hyalella azteca	0.0265146	Hanseniaspora uvarum	0.000604459	Aspergillus ibericus	0.0246407
										Prorodontida	0.000122985				Amborella	0.012332	Synura	0.000491994		Cephalotheca	0.0108693		Auricularia sp. PBM2295	0.0265146	Bjerkandera adusta	0.000604459	Blastomyces gilchristii	0.0232717
										Protosiphonales	0.000122985						Blastocladiella	0.000491994		Carteria	0.0108693		Rickenella fibula	0.0265146	Saccharomycopsis fibuligera	0.000604459	Fusarium venenatum	0.0232717
										Gelidiales	0.000122985						Erythranthe	0.000491994		Beauveria	0.0108693		Micronuclearia podoventralis	0.0265146	Pyricularia oryzae	0.000544013	Auricularia cornea	0.0219028
										Pyramimonadales	0.000122985						Wickerhamomyces	0.000491994		Annulohypoxylon	0.0108693		Orobanche rapum-genistae	0.0265146	Pinus taeda	0.000544013	Uncultured Ascomycota	0.0219028
										Hymenostomatida	0.000122985						Chlamydomonas	0.000491994		Thermomyces	0.0108693		Acrochaetium secundatum	0.0265146	Coelastrella saipanensis	0.000544013	Aspergillus eucalypticola	0.0219028
										Trichomonadida	0.000122985						Cerebratulus	0.000430495		Omphalotus	0.0108693		Fomitopsis palustris	0.0265146	Solanum tuberosum	0.000483567	Zopfia rhizophila	0.0219028
										Klebsormidiales	0.000122985						Diaphorina	0.000430495		Cystolepiota	0.0108693		Auricularia fuscosuccinea	0.0265146	Talaromyces marneffei	0.000483567	Coprinopsis lagopus	0.0219028
										Desmidiales	0.000122985						Tetrapisispora	0.000430495		Zymoseptoria	0.0108693		Rhodochaete parvula	0.0265146	Uncultured Ascomycota	0.000483567	Trametes hirsuta	0.019165
										Dorylaimida	0.000122985						Acremonium	0.000430495		Zootermopsis	0.0108693		Batrachochytrium dendrobatidis	0.0265146	Uncultured Candida	0.000483567	Penicillium digitatum	0.019165
										Asterales	6.14924e-05						Uwebraunia	0.000368996		Vigna	0.00951061		Ganoderma tuberculosum	0.0265146	Colletotrichum lupini	0.000483567	Aspergillus candidus	0.019165
										Chloropicales	6.14924e-05						Rasamsonia	0.000368996		Trigonopsis	0.00951061		Periconia macrospinosa	0.0265146	Lachancea thermotolerans	0.000483567	Uncultured Candida	0.019165
										Cornales	6.14924e-05						Dictyostelium	0.000368996		Tranzscheliella	0.00951061		Cokeromyces recurvatus	0.0265146	Botrytis cinerea	0.000483567	Colletotrichum lupini	0.019165
																	Pediculaster	0.000368996		Thanatephorus	0.00815195		Naganishia diffluens	0.0265146	Phaeodactylum tricornutum	0.000483567	Paralycus sp. AD1370	0.019165
																	Helminthora	0.000368996		Strobilurus	0.00815195		Strongyloides venezuelensis	0.0265146	Eurotiomycetes sp. genotype 613	0.000483567	Chlorociboria halonata	0.019165
																	Phlebiopsis	0.000368996		Sterigmatomyces	0.00815195		Pieris rapae	0.0265146	Phoma sp.	0.000483567	Tilletia walkeri	0.019165
																	Diaporthe	0.000368996		Sanguisorba	0.00815195		Colpoda steinii	0.0265146	Phytosciara flavipes	0.000483567	Myochromella boudieri	0.019165
																	Pithomyces	0.000368996		Samanea	0.00815195		Saccharum spontaneum	0.0265146	Heterobasidion irregulare	0.000483567	Penicillium ochrochloron	0.019165
																	Rachicladosporium	0.000368996		Rasamsonia	0.00815195		Stigeoclonium helveticum	0.0265146	Hyphopichia pseudoburtonii	0.000483567	Aspergillus leporis	0.019165
																	Graphis	0.000368996		Pseudogymnoascus	0.00815195		Eremothecium cymbalariae	0.0265146	Aspergillus vitricola	0.000483567	Saccharomyces sp.	0.019165
																	Tremellodendropsis	0.000368996		Pinus	0.00815195		Gloeophyllum sepiarium	0.0265146	Kazachstania siamensis	0.000483567	Articulospora tetracladia	0.017796
																	Postia	0.000368996		Pichia	0.00815195		Aspergillus ustus	0.0265146	Alternaria arborescens	0.000483567	Leptosphaeria biglobosa	0.0164271
																	Cyphomyrmex	0.000368996		Ophiocordyceps	0.00815195		Uncinocarpus reesii	0.0265146	Cordyceps takaomontana	0.000483567	Orbilia dorsalis	0.0164271
																	Neobodo	0.000368996		Ophidiomyces	0.00815195		Hypomyces aurantius	0.0265146	Leucobryum juniperoideum	0.000483567	Trachymyrmex cornetzi	0.0164271
																	Prosopis	0.000368996		Megasporoporia	0.00815195		Drosophila melanogaster	0.0265146	Synura glabra	0.000483567	Alternaria alternata	0.0164271
																	Hericium	0.000368996		Leiomenia	0.00815195		Limulus polyphemus	0.0265146	Talaromyces luteus	0.000483567	Pseudocercospora fijiensis	0.0164271
																	Selaginella	0.000368996		Halamphora	0.00815195		Haemonchus contortus	0.0265146	Dermatophagoides pteronyssinus	0.000483567	Polyporales sp. 56 OA-2013	0.0164271
																	Pythium	0.000368996		Haematoxylum	0.00815195		Colpoda inflata	0.0265146	Candida glabrata	0.000483567	Sodiomyces alkalinus	0.0164271
																	Haynesina	0.000368996		Gliocladium	0.00815195		Stylonychia mytilus	0.0265146	Candida albicans	0.000483567	Zancudomyces culisetae	0.0164271
																	Sclerotinia	0.000368996		Flammulina	0.00815195		Rhodotorula mucilaginosa	0.0265146	Blastocladiella emersonii	0.000483567	Arthrinium arundinis	0.0164271
																	Lolium	0.000368996		Euproctis	0.00815195		Penicillium chrysogenum	0.0265146	Erythranthe guttata	0.000483567	Serendipita indica	0.0164271
																	Daucus	0.000368996		Dasypyrum	0.00815195		Millerozyma farinosa	0.0265146	Ustilago maydis	0.000423121	Microsporum canis	0.0164271
																	Vicia	0.000368996		Cryptomonas	0.00815195		Chlamydomonas reinhardtii	0.0265146	Cerebratulus environmental sample	0.000423121	Wickerhamiella versatilis	0.0164271
																	Phomopsis	0.000368996		Burgoa	0.00815195		Aspergillus restrictus	0.0132573	Diaphorina citri	0.000423121	Pholcus phalangioides	0.0164271
																	Clavispora	0.000368996		Botrytis	0.00815195		Aspergillus nidulans	0.0132573	Lachancea kluyveri	0.000423121	Ziziphus jujuba	0.0136893
																	Poteriospumella	0.000368996		Atractiella	0.00815195		Aspergillus sojae	0.0132573	Saccharomyces bayanus	0.000423121	Aspergillus sydowii	0.0136893
																	Vitis	0.000307496		Atractidochium	0.00815195		Trametes hirsuta	0.0132573	Cucumis sativus	0.000423121	Auricularia delicata	0.0136893
																	Trochometridium	0.000307496		Agaricus	0.00815195		Penicillium digitatum	0.0132573	Nannochloropsis oceanica	0.000362675	Rosellinia necatrix	0.0136893
																	Starmerella	0.000307496		Torulaspora	0.00815195		Rasamsonia argillacea	0.0132573	Penicillium rubens	0.000362675	Aspergillus conicus	0.0136893
																	Parasteatoda	0.000245997		Phaeosphaeria	0.00815195		Thysanophora penicillioides	0.0132573	Aspergillus sydowii	0.000362675	Agrilus mali	0.0136893
																	Syncephalastrum	0.000245997		Xylobolus	0.00815195		Cladophialophora immunda	0.0132573	Candida parapsilosis	0.000362675	Nigrospora sp.	0.0136893
																	Debaryomyces	0.000245997		Xeromyces	0.00815195		Daphnia pulex	0.0132573	Uncultured Glomus	0.000362675	Talaromyces atroroseus	0.0136893
																	Epichloe	0.000245997		Vitis	0.00815195		Mitella nuda	0.0132573	Fusarium oxysporum	0.000362675	Psocoptera sp. PS02	0.0136893
																	Rhizoctonia	0.000245997		Uwebraunia	0.00679329		Aspergillus gracilis	0.0132573	Florideophyceae sp.	0.000362675	Aureobasidium proteae	0.0136893
																	Chrysomelobia	0.000245997		Trichia	0.00679329		Hafniomonas sp. HUR	0.0132573	Pediculaster sp. AD1905	0.000362675	Clunio marinus	0.0136893
																	Thanatephorus	0.000245997		Syncephalastrum	0.00543463		Sclerotrema griseobrunneum	0.0132573	Helminthora furcellata	0.000362675	Diversispora spurca	0.0136893
																	Conidiobolus	0.000245997		Sympodiomycopsis	0.00543463		Hornodermoporus martius	0.0132573	Auricularia sp. FW-2016b	0.000362675	Dicrotendipes fumidus	0.0136893
																	Cryptomonas	0.000245997		Sparassis	0.00543463		Balbiania investiens	0.0132573	Orbilia euonymi	0.000362675	Hartmannella sp. 545	0.0136893
																	Thysanophora	0.000245997		Saccharum	0.00543463		Mitella pauciflora	0.0132573	Phlebiopsis crassa	0.000362675	Hydnellum caeruleum	0.0136893
																	Choanephora	0.000245997		Russula	0.00543463		Populus euphratica	0.0132573	Diaporthe rostrata	0.000362675	Fusarium coffeatum	0.0136893
																	Trichophyton	0.000245997		Reticulascus	0.00543463		Haematococcus lacustris	0.0132573	Pithomyces chartarum	0.000362675	Dimorpha-like sp. ATCC 50522	0.0136893
																	Raphanus	0.000245997		Postia	0.00543463		Amborella trichopoda	0.0132573	Rachicladosporium inconspicuum	0.000362675	Sarcinofilum mucosum	0.0136893
																	Taiwanofungus	0.000245997		Panus	0.00543463				Graphis lineola	0.000362675	Nigrospora sphaerica	0.0136893
																	Venustampulla	0.000245997		Nannochloropsis	0.00543463				Endosymbiont of Durinskia baltica	0.000362675	Trypanosoma theileri	0.0136893
																	Duportella	0.000245997		Montfortula	0.00543463				Tetrapisispora blattae	0.000362675	Plasmodium ovale	0.0136893
																	Dichostereum	0.000245997		Melampsora	0.00543463				Tremellodendropsis tuberosa	0.000362675	Conidiobolus coronatus	0.0136893
																	Adineta	0.000245997		Lichtheimia	0.00543463				Demodex folliculorum	0.000362675	Microthamnion kuetzingianum	0.0136893
																	Metschnikowia	0.000245997		Kazachstania	0.00543463				Cyphomyrmex costatus	0.000362675	Trichoderma harzianum	0.0136893
																	Devriesia	0.000245997		Hyposmocoma	0.00543463				Neobodo curvifilus	0.000362675	Galendromus occidentalis	0.0123203
																	Boeremia	0.000245997		Galerina	0.00543463				Uncultured Neocallimastigales	0.000362675	Saccharomyces kudriavzevii	0.0109514
																	Lichtheimia	0.000245997		Esquamula	0.00543463				Malassezia japonica	0.000362675	Annulohypoxylon stygium	0.0109514
																	Knufia	0.000245997		Entoloma	0.00543463				Prosopis alba	0.000362675	Alternaria solani	0.0109514
																	Coprinellus	0.000245997		Diutina	0.00543463				Uncultured Chrysophyceae	0.000362675	Beauveria bassiana	0.0109514
																	Porella	0.000245997		Dimocarpus	0.00543463				Wallemia sebi	0.000362675	Talaromyces pinophilus	0.0109514
																	Pomacea	0.000245997		Daedalea	0.00543463				Hericium coralloides	0.000362675	Lachancea thermotolerans	0.0109514
																	Dissotrocha	0.000245997		Cosmochthonius	0.00543463				Selaginella moellendorffii	0.000362675	Candida parapsilosis	0.0109514
																	Temnothorax	0.000245997		Cordyceps	0.00543463				Pythium aphanidermatum	0.000362675	Chrysomelobia labidomerae	0.0109514
																	Panicum	0.000245997		Nicotiana	0.00543463				Kazachstania humilis	0.000362675	Mycena sp. SFSU BBH6881	0.0109514
																	Coboldia	0.000245997		Clavispora	0.00543463				Haynesina germanica	0.000362675	Suidasia nesbitti	0.0109514
																	Cabomba	0.000245997		Cladophialophora	0.00543463				Dictyostelium discoideum	0.000362675	Chroomonas placoidea	0.0109514
																	Coriolopsis	0.000245997		Bretschneidera	0.00543463				Solanum pennellii	0.000362675	Chironomus annularius	0.0109514
																	Durio	0.000245997		Bactrocera	0.00543463				Sclerotinia sclerotiorum	0.000362675	Saccharomycopsis fibuligera x Saccharomycopsis cf. fibuligera	0.0109514
																	Sporisorium	0.000245997		Scheffersomyces	0.00543463				Fusarium fujikuroi	0.000362675	Endoconidiophora resinifera	0.0109514
																	Ipomoea	0.000245997		Apiotrichum	0.00543463				Wickerhamomyces anomalus	0.000362675	Trichogloeopsis pedicellata	0.0109514
																	Kodamaea	0.000245997		Amyelois	0.00543463				Aspergillus fumigatus	0.000302229	Aspergillus neoniger	0.0109514
																	Photinus	0.000245997		Unicapsula	0.00543463				Aspergillus nomiae	0.000302229	Metallyticus fallax	0.0109514
																	Pleurotus	0.000245997		Phlebiopsis	0.00543463				Gossypium hirsutum	0.000302229	Minimedusa polyspora	0.0109514
																	Mucor	0.000245997		Macalpinomyces	0.00543463				Uncultured Saccharomyces	0.000302229	Prototheca blaschkeae	0.0109514
																	Mitella	0.000245997		Gymnoascus	0.00543463				Trochometridium sp. AD1884	0.000302229	Euphydryas editha	0.0109514
																	Verticillium	0.000245997		Chrysosporium	0.00543463				Kluyveromyces aestuarii	0.000302229	Glarea lozoyensis	0.0109514
																	Amanita	0.000245997		Xylaria	0.00543463				Uncultured Aspergillus	0.000241783	Cephalotheca sulfurea	0.0109514
																	Arachis	0.000245997		Umbilicaria	0.00543463				Aspergillus thermomutatus	0.000241783	Platycodon grandiflorus	0.0109514
																	Phlebia	0.000245997		Ulva	0.00407598				Parasteatoda tepidariorum	0.000241783	Carteria olivieri	0.0109514
																	Termitomyces	0.000245997		Tsuga	0.00407598				Aspergillus welwitschiae	0.000241783	Wickerhamiella pararugosa	0.0109514
																	Trifolium	0.000245997		Thysanophora	0.00407598				Penicillium arizonense	0.000241783	Gossypium turneri	0.0109514
																	Melanopsichium	0.000184498		Serpula	0.00407598				Fusarium graminearum	0.000241783	Colletotrichum coccodes	0.0109514
																	Lucilia	0.000184498		Scedosporium	0.00407598				Candida glucosophila	0.000241783	Histoplasma capsulatum	0.0109514
																	Xeromyces	0.000184498		Prunus	0.00271732				Chrysomelobia labidomerae	0.000241783	Mycosphaerella stromatosa	0.00958248
																	Arthrocladium	0.000184498		Praeconvoluta	0.00271732				Rasamsonia argillacea	0.000241783	Cystolepiota sistrata	0.00958248
																	Ochroconis	0.000184498		Podospora	0.00271732				Thanatephorus cucumeris	0.000241783	Liposcelis decolor	0.00958248
																	Eucalyptus	0.000184498		Pleurastrum	0.00271732				Wallemia sp.	0.000241783	Omphalotus illudens	0.00958248
																	Zygosaccharomyces	0.000184498		Plectania	0.00271732				Cordyceps militaris	0.000241783	Penicillium solitum	0.00958248
																	Parastrongyloides	0.000122999		Philodina	0.00271732				Thysanophora penicillioides	0.000241783	Aspergillus japonicus	0.00958248
																	Wolfiporia	0.000122999		Phellinus	0.00271732				Choanephora cucurbitarum	0.000241783	Thermomyces lanuginosus	0.00958248
																	Carica	0.000122999		Norrisiella	0.00271732				Trichophyton rubrum	0.000241783	Fusarium culmorum	0.00958248
																	Rhagoletis	0.000122999		Neoseiulus	0.00271732				Taiwanofungus camphoratus	0.000241783	Talaromyces purpureogenus	0.00821355
																	Trachymyrmex	0.000122999		Neodangemannia	0.00271732				Venustampulla echinocandica	0.000241783	Pichia kudriavzevii	0.00821355
																	Rosellinia	0.000122999		Moesziomyces	0.00271732				Duportella kuehneroides	0.000241783	Pinus taeda	0.00821355
																	Galendromus	0.000122999		Meconopsis	0.00271732				Dichostereum orientale	0.000241783	Botrytis cinerea	0.00821355
																	Suidasia	0.000122999		Laccaria	0.00271732				Epichloe hybrida	0.000241783	Flammulina velutipes	0.00821355
																	Dicrotendipes	0.000122999		Kryptoperidinium	0.00271732				Adineta vaga B JFF-2016	0.000241783	Uncultured Glomus	0.00821355
																	Chroomonas	0.000122999		Hyaloscypha	0.00271732				Orbilia cejpii	0.000241783	Rasamsonia argillacea	0.00821355
																	Dendroctonus	0.000122999		Hyalorostratum	0.00271732				Frontoniidae sp. cPFEU1	0.000241783	Thanatephorus cucumeris	0.00821355
																	Halamphora	0.000122999		Hansfordia	0.00271732				Metschnikowia sp. JSKim-2014	0.000241783	Triticum dicoccoides	0.00821355
																	Moesziomyces	0.000122999		Hamigera	0.00271732				Devriesia sp. ZWY-2014b	0.000241783	Penicillium citreonigrum	0.00821355
																	Serpula	0.000122999		Fomitopsis	0.00271732				Conidiobolus heterosporus	0.000241783	Cryptomonas curvata	0.00821355
																	Daphnia	0.000122999		Fomitiporia	0.00271732				Phomopsis mali	0.000241783	Zootermopsis nevadensis	0.00821355
																	Saccharum	0.000122999		Dolycoris	0.00271732				Uncultured Wickerhamomyces	0.000241783	Atractidochium hillariae	0.00821355
																	Diddensiella	0.000122999		Diplodia	0.00271732				Coprinopsis ochraceolanata	0.000241783	Atractiella rhizophila	0.00821355
																	Rhizoplaca	0.000122999		Dicloster	0.00271732				Boeremia exigua	0.000241783	Euproctis pseudoconspersa	0.00821355
																	Pseudophacopteron	0.000122999		Cryptotermes	0.00271732				Knufia sp. CBS 268.34	0.000241783	Halamphora coffeaeformis	0.00821355
																	Parmotrema	0.000122999		Coprinellus	0.00271732				Coprinellus aff. radians 1-2PS	0.000241783	Ophidiomyces ophiodiicola	0.00821355
																	Pseudolorryia	0.000122999		Claroideoglomus	0.00271732				Candida auris	0.000241783	Coprinopsis musae	0.00821355
																	Elattoma	0.000122999		Choanephora	0.00271732				Porella perrottetiana	0.000241783	Aspergillus brunneoviolaceus	0.00821355
																	Archidispus	0.000122999		Cercospora	0.00271732				Pomacea canaliculata	0.000241783	Megasporoporia bannaensis	0.00821355
																	Peltula	0.000122999		Calonectria	0.00271732				Dissotrocha macrostyla	0.000241783	Zymoseptoria tritici	0.00821355
																	Phaeotremella	0.000122999		Bulbothrix	0.00271732				Temnothorax curvispinosus	0.000241783	Malassezia sp. HM-2008	0.00821355
																	Paulinella	0.000122999		Aphanomyces	0.00271732				Malassezia yamatoensis	0.000241783	Uncultured Eurotiales	0.00821355
																	Albifimbria	0.000122999		Amorphochlora	0.00271732				uncultured Hypocreales	0.000241783	Burgoa verzuoliana	0.00821355
																	Synchytrium	0.000122999		Acremonium	0.00271732				Panicum hallii	0.000241783	Tranzscheliella williamsii	0.00821355
																	Monodopsis	0.000122999		Acavomonas	0.00271732				Coboldia fuscipes	0.000241783	Pseudogymnoascus verrucosus	0.00821355
																	Paecilomyces	0.000122999		Vargula	0.00271732				Cabomba sp. Qiu 97027	0.000241783	Leiomenia cribrosa	0.00821355
																	Scytalidium	0.000122999		Taiwanofungus	0.00271732				Citrus clementina	0.000241783	Liposcelis brunnea	0.00821355
																	Asterina	0.000122999		Skogsbergia	0.00271732				Ice core clone 111-1	0.000241783	Haematoxylum brasiletto	0.00821355
																	Amycosphaerella	0.000122999		Phialophora	0.00271732				Coriolopsis trogii	0.000241783	Fungal endophyte MUT 788	0.00821355
																	Lathyrus	0.000122999		Neoascochyta	0.00271732				Starmerella bombicola	0.000241783	Sanguisorba tenuifolia	0.00821355
																	Coniochaeta	0.000122999		Naumovozyma	0.00271732				Durio zibethinus	0.000241783	Agaricus silvaticus	0.00821355
																	Pygovepres	0.000122999		Fuscoporia	0.00271732				Chlamydomonas pulsatilla	0.000241783	Gliocladium viride	0.00821355
																	Cymbella	0.000122999		Daphnia	0.00135866				Sporisorium scitamineum	0.000241783	Ophiocordyceps sinensis	0.00821355
																	Uronema	0.000122999		Claviceps	0.00135866				Candida psychrophila	0.000241783	Strobilurus tenacellus	0.00821355
																	Endostelium	0.000122999							Ipomoea triloba	0.000241783	Dasypyrum villosum	0.00821355
																	Ciborinia	0.000122999							Kodamaea ohmeri	0.000241783	Gossypium raimondii	0.00821355
																	Lotharella	0.000122999							Chlamydomonas peterfii	0.000241783	Sterigmatomyces halophilus	0.00821355
																	Lachnellula	0.000122999							Aedes albopictus	0.000241783	Torulaspora delbrueckii	0.00684463
																	Axymyia	0.000122999							Photinus pyralis	0.000241783	Fusarium pseudograminearum	0.00684463
																	Eufriesea	0.000122999							Pleurotus cornucopiae	0.000241783	Nannochloropsis oceanica	0.0054757
																	Oreorchis	0.000122999							Mucor racemosus	0.000241783	Cosmochthonius sp. AD1209	0.0054757
																	Leptochidium	0.000122999							Aspergillus restrictus	0.000181338	Uncultured Saccharomyces	0.0054757
																	Pestalotiopsis	0.000122999							Aspergillus niger	0.000181338	Melampsora larici-populina	0.0054757
																	Pyrenula	0.000122999							Penicillium expansum	0.000181338	Wallemia sp.	0.0054757
																	Monomorium	0.000122999							Wallemia mellicola	0.000181338	Cordyceps militaris	0.0054757
																	Hygrophorus	0.000122999							Melanopsichium pennsylvanicum	0.000181338	Xeromyces bisporus	0.0054757
																	Nipaecoccus	0.000122999							Xeromyces bisporus	0.000181338	Coprinopsis sp.	0.0054757
																	Climacodon	0.000122999							Poteriospumella sp.	0.000181338	Auricularia heimuer	0.0054757
																	Adinandra	0.000122999							Arthrocladium tardum	0.000181338	Aureobasidium subglaciale	0.0054757
																	Chilodonella	0.000122999							Poteriospumella lacustris	0.000181338	Coccidioides posadasii	0.0054757
																	Pandora	0.000122999							Kazachstania lodderae	0.000181338	Aspergillus versicolor	0.0054757
																	Eutypella	0.000122999							Ochroconis mirabilis	0.000181338	Talaromyces stipitatus	0.0054757
																	Scytinostroma	0.000122999							Kazachstania kunashirensis	0.000181338	Cladophialophora immunda	0.0054757
																	Senna	0.000122999							Acremonium sclerotigenum	0.000181338	Psathyrella aberdarensis	0.0054757
																	Pediculus	0.000122999							Eucalyptus grandis	0.000181338	Sebacinales sp.	0.0054757
																	Tricholomella	0.000122999							Nakaseomyces delphensis	0.000181338	Montfortula punctata	0.0054757
																	Kretzschmaria	0.000122999							Kazachstania exigua	0.000181338	Basidiomycota sp. RP-2015	0.0054757
																	Zingiber	0.000122999							Cladosporium herbarum	0.000181338	Eurotiomycetes DC474	0.0054757
																	Preussia	0.000122999							Parastrongyloides trichosuri	0.000120892	Phaeosphaeria poagena	0.0054757
																	Ostrinia	0.000122999							Penicillium sp. ShG4C	0.000120892	Hyposmocoma kahamanoa	0.0054757
																	Hortaea	0.000122999							Aspergillus heteromorphus	0.000120892	Xylobolus sp. 101 OA-2013	0.0054757
																	Magnolia	0.000122999							Aspergillus sojae	0.000120892	Daedalea circularis	0.0054757
																	Coleps	0.000122999							Aspergillus tubingensis	0.000120892	Mycosphaerella sp. AA-2012	0.0054757
																	Pistacia	0.000122999							Wolfiporia cocos	0.000120892	Trichophyton sp. 19VA10	0.0054757
																	Elaeis	0.000122999							Chironomus tepperi	0.000120892	Esquamula lacrimiformis	0.0054757
																	Juglans	0.000122999							Rhagoletis zephyria	0.000120892	Reticulascus clavatus	0.0054757
																	Gossypioides	0.000122999							Monascus floridanus	0.000120892	Lichtheimia ramosa	0.0054757
																	Protosiphon	0.000122999							Trachymyrmex cornetzi	0.000120892	Amyelois transitella	0.0054757
																	Pseudoneochloris	0.000122999							Rhizoctonia solani	0.000120892	Fusarium aywerte	0.0054757
																	Zygotorulaspora	0.000122999							Alternaria alternata	0.000120892	Diutina scorzettiae	0.0054757
																	Hypsizygus	0.000122999							Rosellinia necatrix	0.000120892	Apiotrichum mycotoxinovorans	0.0054757
																	Fomes	0.000122999							Galendromus occidentalis	0.000120892	Galerina triscopa	0.0054757
																	Phyllostachys	0.000122999							Suidasia nesbitti	0.000120892	Trichia scabra	0.0054757
																	Gelidium	0.000122999							Chroomonas placoidea	0.000120892	Entoloma flavifolium	0.0054757
																	Pyramimonas	0.000122999							Chironomus annularius	0.000120892	Citrus aurantiifolia	0.0054757
																	Anopheles	0.000122999							Penicillium citreonigrum	0.000120892	Fusarium solani	0.0054757
																	Jepsonia	0.000122999							Mangifera indica	0.000120892	Sparassis crispa	0.0054757
																	Cocos	0.000122999							Cryptomonas curvata	0.000120892	Russula foetens	0.0054757
																	Brettanomyces	0.000122999							Coprinopsis sp.	0.000120892	Dimocarpus longan	0.0054757
																	Danaus	0.000122999							Aureobasidium subglaciale	0.000120892	Uwebraunia dekkeri	0.0054757
																	Apis	0.000122999							Aspergillus versicolor	0.000120892	Postia placenta	0.0054757
																	Tetrahymena	0.000122999							Talaromyces stipitatus	0.000120892	Syncephalastrum monosporum	0.0054757
																	Physarum	0.000122999							Aegilops speltoides	0.000120892	Aspergillus carbonarius	0.0054757
																	Trichomonas	0.000122999							Moesziomyces aphidis	0.000120892	Clavispora lusitaniae	0.0054757
																	Polyporus	0.000122999							Serpula himantioides	0.000120892	Bretschneidera sinensis	0.0054757
																	Microascus	0.000122999							Daphnia pulex	0.000120892	Bactrocera dorsalis	0.0054757
																	Agrocybe	0.000122999							Coprinopsis cinerea	0.000120892	Secale cereale	0.0054757
																	Lentinus	0.000122999							Leptosphaeria maculans	0.000120892	Saccharum officinarum	0.0054757
																	Neurospora	0.000122999							Aspergillus cristatus	0.000120892	Gossypium barbadense	0.0054757
																	Theobroma	0.000122999							Mitella nuda	0.000120892	Psilotum nudum	0.0054757
																	Cannabis	0.000122999							Naumovozyma dairenensis	0.000120892	Ganoderma calidophilum	0.00410678
																	Klebsormidium	0.000122999							Diddensiella santjacobensis	0.000120892	Psathyrella sp.	0.00410678
																	Volvox	0.000122999							Rhizoplaca sp. SL-2019a	0.000120892	Ganoderma leucocontextum	0.00410678
																	Dunaliella	0.000122999							Pseudophacopteron tuberculatum	0.000120892	Unicapsula pyramidata	0.00410678
																	Broussonetia	0.000122999							Parmotrema ultralucens	0.000120892	Chrysosporium sp. 21IN12	0.00410678
																	Xiphinema	0.000122999							Pseudolorryia sp. BMOC 17-0901-19	0.000120892	Gymnoascus sp. 12NJ07	0.00410678
																	Malus	0.000122999							Halamphora americana	0.000120892	Phlebiopsis flavidoalba	0.00410678
																	Cimex	6.14993e-05							Elattoma abeskoun	0.000120892	Psathyrella madeodisca	0.00410678
																	Claviceps	6.14993e-05							Archidispus bembidii	0.000120892	Trigonopsis californica	0.00410678
																	Lipomyces	6.14993e-05							Peltula lingulata	0.000120892	Penicillium polonicum	0.00410678
																	Chloroparvula	6.14993e-05							Phaeotremella foliacea	0.000120892	Penicillium viridicatum	0.00410678
																	Scatopsciara	6.14993e-05							Paulinella micropora	0.000120892	Trigonopsis cantarellii	0.00410678
																	Austrosciara	6.14993e-05							Albifimbria verrucaria	0.000120892	Cercospora sojina	0.00273785
																	Cosmarium	6.14993e-05							Synchytrium microbalum	0.000120892	Auricularia auricula-judae	0.00273785
																	Lecanicillium	6.14993e-05							Monodopsis sp. MarTras21	0.000120892	Fusarium solani	0.00273785
																	Anzia	6.14993e-05							Diploospora longispora	0.000120892	Kluyveromyces marxianus	0.00273785
																	Closterium	6.14993e-05							Scytalidium sp.	0.000120892	Eurotiomycetes sp. genotype 613	0.00273785
																	Eugenia	6.14993e-05							Asterina melastomatis	0.000120892	Fusarium oxysporum	0.00273785
																	Asterophora	6.14993e-05							Onygenales sp. CBS 138265	0.000120892	Thysanophora penicillioides	0.00273785
																	Stachybotrys	6.14993e-05							Amycosphaerella africana	0.000120892	Ichthyosporea sp. ex Tenebrio molitor	0.00273785
																	Myxozyma	6.14993e-05							Rhizoctonia sp. CAG-1	0.000120892	Choanephora cucurbitarum	0.00273785
																	Psiloxylon	6.14993e-05							Phomopsis sp. OTU4 TS-2013	0.000120892	Trichophyton rubrum	0.00273785
																	Volvariella	6.14993e-05							Lathyrus decaphyllus	0.000120892	Kazachstania naganishii	0.00273785
																	Bretschneidera	6.14993e-05							Coniochaeta fodinicola	0.000120892	Meconopsis integrifolia	0.00273785
																	Menyanthes	6.14993e-05							Amoebozoa sp. SZA19	0.000120892	Moesziomyces aphidis	0.00273785
																	Cornus	6.14993e-05							Verticillium nonalfalfae	0.000120892	Serpula himantioides	0.00273785
																	Irpex	6.14993e-05							Wickerhamomyces lynferdii	0.000120892	Leptosphaeria maculans	0.00273785
																	Absidia	6.14993e-05							Acremonium roseolum	0.000120892	Aspergillus pseudonomius	0.00273785
																									Acremonium camptosporum	0.000120892	Hyaloscypha bicolor	0.00273785
																									Pygovepres vaccinicola	0.000120892	Tydeidae gen. sp. AD864	0.00273785
																									Amanita inopinata	0.000120892	Scedosporium sp. VVS-2017	0.00273785
																									Cymbella tumida	0.000120892	Serendipita sp.	0.00273785
																									Uronema sp. CCAP 334/1	0.000120892	Claroideoglomus sp.	0.00273785
																									Dicrotendipes pelochloris	0.000120892	Uncultured Cyphobasidiales	0.00273785
																									Endostelium zonatum	0.000120892	Amorphochlora amoebiformis	0.00273785
																									Ciborinia camelliae	0.000120892	Acavomonas peruviana	0.00273785
																									Lotharella oceanica	0.000120892	Plectania melastoma	0.00273785
																									Lachnellula subtilissima	0.000120892	Aspergillus sp. I16-3	0.00273785
																									Fusarium lunatum	0.000120892	Praeconvoluta bocasensis	0.00273785
																									Axymyia furcata	0.000120892	Fusarium proliferatum	0.00273785
																									Lichtheimia hongkongensis	0.000120892	Hyalorostratum brunneisporum	0.00273785
																									Fungal sp. DM232	0.000120892	uncultured Fusidium	0.00273785
																									Uncultured Psathyrella	0.000120892	Bulbothrix isidiza	0.00273785
																									Eufriesea mexicana	0.000120892	Hansfordia pulvinata	0.00273785
																									Oreorchis patens	0.000120892	Amblyseius largoensis	0.00273785
																									Kazachstania turicensis	0.000120892	Colletotrichum fructicola	0.00273785
																									Leptochidium albociliatum	0.000120892	uncultured Rhizophydiales	0.00273785
																									Pestalotiopsis fici	0.000120892	Sympodiomycopsis kandeliae	0.00273785
																									Saccharomyces sp. WW-W157	0.000120892	Aureobasidium namibiae	0.00273785
																									Saccharomyces sp. WW-W48	0.000120892	Norrisiella sphaerica	0.00273785
																									Pyrenula cf. acutalis F 19092-b	0.000120892	Kazachstania hellenica	0.00273785
																									Uncultured Malassezia	0.000120892	Dolycoris baccarum	0.00273785
																									Sphaeropsocidae sp. B1642	0.000120892	Fomitopsis meliae	0.00273785
																									Monomorium pharaonis	0.000120892	Macalpinomyces eriachnes	0.00273785
																									Penicillium steckii	0.000120892	Diplodia corticola	0.00273785
																									Colletotrichum lindemuthianum	0.000120892	uncultured Paraglomus	0.00273785
																									Hygrophorus russula	0.000120892	Suidasia medanensis	0.00273785
																									Saccharomyces boulardii (nom. inval.)	0.000120892	uncultured Trichocomaceae	0.00273785
																									Nipaecoccus viridis	0.000120892	Fomitiporia mediterranea	0.00273785
																									Mitella integripetala	0.000120892	Calonectria ilicicola	0.00273785
																									Cryptomonas pyrenoidifera	0.000120892	Aspergillus silvaticus	0.00273785
																									Climacodon septentrionalis	0.000120892	Neodangemannia microcystis	0.00273785
																									Ustilago esculenta	0.000120892	Kryptoperidinium foliaceum	0.00273785
																									Adinandra millettii	0.000120892	Aphanomyces astaci	0.00273785
																									Chilodonella uncinata	0.000120892	Cryptotermes secundus	0.00273785
																									Pandora delphacis	0.000120892	Philodina roseola	0.00273785
																									Drosophila canalinea	0.000120892	Tsuga chinensis	0.00273785
																									Eutypella scoparia	0.000120892	Dicloster acuatus	0.00273785
																									Scytinostroma portentosum	0.000120892	Umbilicaria pennsylvanica	0.00273785
																									Arachis ipaensis	0.000120892	Neoseiulus californicus	0.00273785
																									Saccharum hybrid cultivar	0.000120892	Hamigera striata	0.00273785
																									Senna occidentalis	0.000120892	Coprinellus flocculosus	0.00273785
																									Pediculus humanus	0.000120892	Coprinopsis acuminata	0.00273785
																									Tricholomella constricta	0.000120892	Meyerozyma caribbica	0.00273785
																									Saccharomyces mikatae	0.000120892	Trichophyton verrucosum	0.00273785
																									Tricholoma saponaceum	0.000120892	Ulva lactuca	0.00273785
																									Kretzschmaria deusta	0.000120892	Panus conchatus	0.00273785
																									Phlebia centrifuga	0.000120892	Panus rudis	0.00273785
																									Zingiber officinale	0.000120892	Aspergillus egyptiacus	0.00273785
																									Preussia minima	0.000120892	Phellinus igniarius	0.00273785
																									Ostrinia furnacalis	0.000120892	Xylaria hypoxylon	0.00273785
																									Hortaea werneckii	0.000120892	Sympodiomycopsis paphiopedili	0.00273785
																									Pinus yunnanensis	0.000120892	Ganoderma oregonense	0.00273785
																									Magnolia officinalis	0.000120892	Ganoderma boninense	0.00273785
																									Kazachstania martiniae	0.000120892	Pleurastrum insigne	0.00273785
																									Nannochloropsis gaditana	0.000120892	Laccaria bicolor	0.00273785
																									Lactarius volemus	0.000120892	Babesia bigemina	0.00273785
																									Termitomyces heimii	0.000120892	Penicillium roqueforti	0.00273785
																									Penicillium oxalicum	0.000120892	Penicillium griseofulvum	0.00273785
																									Rasamsonia emersonii	0.000120892	Acremonium chrysogenum	0.00273785
																									Amanita pseudoporphyria	0.000120892	Prunus persica	0.00273785
																									Singhamoeba horticola	0.000120892	Taiwanofungus camphoratus	0.00136893
																									Coleps hirtus	0.000120892	Daphnia pulex	0.00136893
																									Rhizopus microsporus	0.000120892	Aspergillus cristatus	0.00136893
																									Trifolium pratense	0.000120892	Naumovozyma dairenensis	0.00136893
																									Pistacia vera	0.000120892	Claviceps purpurea	0.00136893
																									Hanseniaspora valbyensis	0.000120892	Podospora anserina	0.00136893
																									Elaeis guineensis	0.000120892	Neoascochyta rosicola	0.00136893
																									Candida castellii	0.000120892	Macalpinomyces australiensis	0.00136893
																									Nakaseomyces bacillisporus	0.000120892	Mycosphaerella sp. CBS 111166	0.00136893
																									Juglans regia	0.000120892	Phaeosphaeria sp. KT 2564	0.00136893
																									Solanum pinnatisectum	0.000120892	Skogsbergia lerneri	0.00136893
																									Gossypioides kirkii	0.000120892	Arthrinium phaeospermum	0.00136893
																									Candida intermedia	0.000120892	Exophiala lecanii-corni	0.00136893
																									Protosiphon botryoides	0.000120892	Chironomus pseudothummi	0.00136893
																									Pseudoneochloris marina	0.000120892	Podospora comata	0.00136893
																									Lichtheimia corymbifera	0.000120892	Fuscoporia gilva	0.00136893
																									Zygotorulaspora mrakii	0.000120892	Phialophora verrucosa	0.00136893
																									Hypsizygus marmoreus	0.000120892	Vargula hilgendorfii	0.00136893
																									Tuber melanosporum	0.000120892
																									Phyllostachys edulis	0.000120892
																									Gelidium elegans	0.000120892
																									Pyramimonas parkeae	0.000120892
																									Ganoderma tsugae	0.000120892
																									Ganoderma gibbosum	0.000120892
																									Anopheles stephensi	0.000120892
																									Cladosporium cladosporioides	0.000120892
																									Jepsonia parryi	0.000120892
																									Verticillium dahliae	0.000120892
																									Brettanomyces custersianus	0.000120892
																									Danaus plexippus	0.000120892
																									Apis dorsata	0.000120892
																									Tetrahymena furgasoni	0.000120892
																									Physarum polycephalum	0.000120892
																									Trichomonas vaginalis	0.000120892
																									Trametes cinnabarina	0.000120892
																									Polyporus squamosus	0.000120892
																									Microascus cirrosus	0.000120892
																									Agrocybe aegerita	0.000120892
																									Lentinus tigrinus	0.000120892
																									Phlebia radiata	0.000120892
																									Neurospora crassa	0.000120892
																									Zygosaccharomyces rouxii	0.000120892
																									Trifolium repens	0.000120892
																									Arachis hypogaea	0.000120892
																									Theobroma cacao	0.000120892
																									Klebsormidium flaccidum	0.000120892
																									Volvox carteri	0.000120892
																									Dunaliella salina	0.000120892
																									Auricularia cornea	6.04459e-05
																									Aspergillus mulundensis	6.04459e-05
																									Auricularia auricula-judae	6.04459e-05
																									Aspergillus eucalypticola	6.04459e-05
																									Kazachstania naganishii	6.04459e-05
																									Aspergillus pseudonomius	6.04459e-05
																									Aspergillus gracilis	6.04459e-05
																									Claviceps purpurea	6.04459e-05
																									Aspergillus sclerotialis	6.04459e-05
																									Lipomyces sp. CH03	6.04459e-05
																									Starmerella sp.	6.04459e-05
																									Termitomyces sp.	6.04459e-05
																									Chloroparvula pacifica	6.04459e-05
																									Onygenales sp. CBS 138259	6.04459e-05
																									Onygenales sp. CBS 138257	6.04459e-05
																									Broussonetia kaempferi	6.04459e-05
																									Zygosaccharomyces parabailii	6.04459e-05
																									Scatopsciara necopinata	6.04459e-05
																									Austrosciara insolita	6.04459e-05
																									Saccharomycetales sp. WB	6.04459e-05
																									Cosmochthonius lanatus	6.04459e-05
																									Kazachstania spencerorum	6.04459e-05
																									Saccharomyces arboricola	6.04459e-05
																									Cosmarium sinostegos	6.04459e-05
																									Lecanicillium saksenae	6.04459e-05
																									Uncultured Agaricales	6.04459e-05
																									Aspergillus costaricensis	6.04459e-05
																									Anzia japonica	6.04459e-05
																									Kazachstania gamospora	6.04459e-05
																									Kazachstania pintolopesii	6.04459e-05
																									Xiphinema brevicollum	6.04459e-05
																									Closterium lunula	6.04459e-05
																									Broussonetia papyrifera	6.04459e-05
																									Eugenia uniflora	6.04459e-05
																									Asterophora lycoperdoides	6.04459e-05
																									Tetrapisispora iriomotensis	6.04459e-05
																									Malus hupehensis	6.04459e-05
																									Saccharomyces bayanus x Saccharomyces cerevisiae	6.04459e-05
																									Termitomyces cartilagineus	6.04459e-05
																									Stachybotrys chartarum	6.04459e-05
																									Xiphinema rivesi	6.04459e-05
																									Myxozyma neotropica	6.04459e-05
																									Psiloxylon mauritianum	6.04459e-05
																									Kazachstania telluris	6.04459e-05
																									Volvariella volvacea	6.04459e-05
																									Parasitella parasitica	6.04459e-05
																									Menyanthes trifoliata	6.04459e-05
																									Kazachstania unispora	6.04459e-05
																									Cornus officinalis	6.04459e-05
																									Chironomus pallidivittatus	6.04459e-05
																									Irpex lacteus	6.04459e-05
																									Penicillium citrinum	6.04459e-05
																									Absidia glauca	6.04459e-05
